# Supplementary material for: Development of Population-Based Cancer Indicators and a Measurement of Cancer Care Continuum Using a Modified Delphi Method
Source: Cancers (Basel). 2021 Sep 27;13(19):4826. doi: 10.3390/cancers13194826 (PMC8508364; doi:10.3390/cancers13194826)
Supplement: Supplementary file 1 [file cancers-13-04826-s001.zip]

Archive with 1 entries (1 files):
- cancers-1388523-SI.pdf
